# Supplementary material for: Predictors of Health-Workforce Job Satisfaction in Primary Care Settings: Insights from a Cross-Sectional Multi-Country Study in Eight African Countries
Source: Int J Environ Res Public Health. 2025 Jul 15;22(7):1108. doi: 10.3390/ijerph22071108 (PMC12295563; doi:10.3390/ijerph22071108)
Supplement: Supplementary file 1 [file ijerph-22-01108-s001.zip]

Archive with 1 entries (1 files):
- ijerph-3576794-supplementary.pdf
